# Supplementary material for: Who Is at Risk of Poor Mental Health Following Coronavirus Disease-19 Outpatient Management?
Source: Front Med (Lausanne). 2022 Mar 14;9:792881. doi: 10.3389/fmed.2022.792881 (PMC8964263; doi:10.3389/fmed.2022.792881)
Supplement: Supplementary file 2 [file Data_Sheet_2.xlsx]

## Sheet: Table S1
Variable label	Short label	Variable strata	Description
Sex	sex	female, male	participant’s sex
Education	education	Non-tertiary, tertiary	Tertiary vs. non-tertiary education
Region	region	capital, non-capital	Residence in the state capital region or other
Age	age		Participant’s age at survey completion
Household size	household size	single, pair, family/community	Household size class: single, pair or bigger
Positive household members	# cov in household	1, 2, over 2	Positive household members, including the participant, class
BMI before COVID-19	BMI before CoV	normal, overweigth, obesity	Body mass index class before COVID-19
Employment status	empl. status	employed, unemployed, leave, retired	Employment status before COVID-19
Employment sector	empl. sector	other, gastronomy/tourism, health services, food trade, public transportation, emergency services, construction, administration/office, industry, agriculture, education	Employment sector
Survey completion	surv. completion	fall 2020, winter/spring 2021	Survey completion time class
Co-morbidity absent	comorb. absent	no, yes	Any comorbidity or acute condition present before acute COVID-19
Autoimmunity	autoimmunity	no, yes	Autoimmune disease before acute COVID-19
Anemia	anemia	no, yes	Anemia before acute COVID-19
Hypertension	hypertension	no, yes	Hypertension before acute COVID-19
Pre-CoV depression/anxiety	pre-CoV depr/anxiety	no, yes	Depression, anxiety or burnout before acute COVID-19
Diabetes	diabetes	no, yes	Diabetes before acute COVID-19
Pre-CoV epilepsy	pre-CoV epilepsy	no, yes	Epilepsy before acute COVID-19
Dementia	dementia	no, yes	Dementia before acute COVID-19
Surgery before COVID-19	surg. before CoV	no, yes	Surgery within six months before COVID-19
Freq. resp. infections	freq. resp. inf.	no, yes	Frequent upper respiratory tract infections (more than two per year) before COVID-19
Cardiovascular disease	cvd	no, yes	Cardiovascular disease before acute COVID-19
Hay fever/allergy	allergy	no, yes	Hay fever or allergy before acute COVID-19
Malignancy	malignancy	no, yes	Malignancy before acute COVID-19
Feet paresthesia	paresthesia	no, yes	Feet/leg paresthesia before acute COVID-19
Gastrointestinal disease	gi disease	no, yes	Gastrointestinal disease before COVID-19
Pulmonary disease	lung dis.	no, yes	Pulmonary disease before COVID-19
Freq. bact. Infections	freq. bact. inf	no, yes	Frequent bacterial infections requiring antibiotic treatment (more than two per year) before COVID-19
Multiple sclerosis	MS	no, yes	Multiple sclerosis before COVID-19
Sleep apnea	sleep apnea	no, yes	Night apnea before COVID-19
Bruxism	bruxism	no, yes	Bruxism before COVID-19
Chronic kidney disease	CKD	no, yes	Chronic kidney disease before COVID-19
Parkinson disease	parkinson	no, yes	Parkinson disease before COVID-19
Pre-CoV sleep disorders	pre-cov sleep disord.	no, yes	Sleep disorders before COVID-19
Stroke	stroke	no, yes	Stroke before COVID-19
Embolism	embolism	no, yes	Thromboembolism before COVID-19
Transplantation	transplantation	no, yes	Transplantation before COVID-19
Sum of co-morbidities	# comorb.		Sum of the co-morbidities queried in the survey
Daily medication	daily medic.	absent, 1 - 4 drugs, 5 drugs and more	Daily medication class, number of drugs taken daily before COVID-19
Smoking history	smoking	never, former, active	Smoking history before COVID-19
Contact with infected person	contact with infected	no, yes	Contact with an infected person before symptom onset
Quarantine duration	quarantine	0 - 10 days, 11 - 14 days, over 15 days	Quarantine duration class
SARS-CoV2 outbreak	CoV outbreak	spring 2020, summer/fall 2020, winter/spring 2021	Infection during the spring 2020, summer/fall 2020, winter/spring 2021
Asymptomatic course	asymptomatic	no, yes	Asymptomatic course of acute COVID-19
Hair loss	hair loss	no, yes	Hair loss during/after acute COVID-19
Weight loss	weight loss		Weight loss during/after acute COVID-19
Severe illness feeling	illness feeling	1 week, 2 weeks, 3 weeks, 4 weeks, over 4 weeks	Subjective feeling of acute infection
Symptom relapse	symptom relapse	no, yes	Relapse of the symptoms after complete resolution
Subj. perception of COVID-19	subj. CoV percept.	cold-like, gastroenteritis, flu-like, not experienced before	Subjective perception of acute COVID-19
Contact with physician	contact with GP acute CoV	no, yes	Contact with a physician during acute COVID-19
Contact with healthline	contact with healthline	no, yes	Contact with a health hotline during acute COVID-19
Contact with emergency	contact with emergency	no, yes	Contact with a health emergency during acute COVID-19
COVID-19 no therapy	cov no therapy	no, yes	No medication taken against COVID-19 symptoms
COVID-19 anti-pyretic therapy	cov anti-pyretic	no, yes	Anti-pyretic medication taken against COVID-19 symptoms
COVID-19 antibiotic therapy	cov antibiotic	no, yes	Antibiotic medication taken against COVID-19 symptoms
Fever acute COVID-19	acute fever	no, yes	Fever during acute COVID-19 (first two weeks)
Fever sub-acute COVID-19	sub-acute fever	no, yes	Fever during sub-acute COVID-19 (2 – 4 weeks)
Fever post-acute COVID-19	persist. fever	no, yes	Persistent fever (4 weeks or longer)
Shivering acute COVID-19	acute shivering	no, yes	Shivering during acute COVID-19 (first two weeks)
Shivering sub-acute COVID-19	sub-acute shivering	no, yes	Shivering during sub-acute COVID-19 (2 – 4 weeks)
Shivering post-acute COVID-19	persist. shivering	no, yes	Persistent shivering (4 weeks or longer)
Sore throat acute COVID-19	acute sore throat	no, yes	Sore throat during acute COVID-19 (first two weeks)
Sore throat sub-acute COVID-19	sub-acute sore throat	no, yes	Sore throat during sub-acute COVID-19 (2 – 4 weeks)
Sore throat post-acute COVID-19	persist. sore throat	no, yes	Persistent sore throat (4 weeks or longer)
Running nose acute COVID-19	acute running nose	no, yes	Running nose during acute COVID-19 (first two weeks)
Running nose sub-acute COVID-19	sub-acute running nose	no, yes	Running nose during sub-acute COVID-19 (2 – 4 weeks)
Running nose post-acute COVID-19	persist. running nose	no, yes	Persistent running nose (4 weeks or longer)
Fatigue acute COVID-19	acute fatigue	no, yes	Fatigue during acute COVID-19 (first two weeks)
Fatigue sub-acute COVID-19	sub-acute fatigue	no, yes	Fatigue during sub-acute COVID-19 (2 – 4 weeks)
Fatigue post-acute COVID-19	persist. fatigue	no, yes	Persistent fatigue (4 weeks or longer)
Dry cough acute COVID-19	acute dry cough	no, yes	Dry cough during acute COVID-19 (first two weeks)
Dry cough sub-acute COVID-19	sub-acute dry cough	no, yes	Dry cough during sub-acute COVID-19 (2 – 4 weeks)
Dry cough post-acute COVID-19	persist. dry cough	no, yes	Persistent dry cough (4 weeks or longer)
Wet cough acute COVID-19	acute wet cough	no, yes	Wet cough during acute COVID-19 (first two weeks)
Wet cough sub-acute COVID-19	sub-acute wet cough	no, yes	Wet cough during sub-acute COVID-19 (2 – 4 weeks)
Wet cough post-acute COVID-19	persist. wet cough	no, yes	Persistent wet cough (4 weeks or longer)
Tachypnea acute COVID-19	acute tachypnea	no, yes	Tachypnea during acute COVID-19 (first two weeks)
Tachypnea sub-acute COVID-19	sub-acute tachypnea	no, yes	Tachypnea during sub-acute COVID-19 (2 – 4 weeks)
Tachypnea post-acute COVID-19	persist. tachypnea	no, yes	Persistent tachypnea (4 weeks or longer)
Dyspnea acute COVID-19	acute dyspnea	no, yes	Dyspnea during acute COVID-19 (first two weeks)
Dyspnea sub-acute COVID-19	sub-acute dyspnea	no, yes	Dyspnea during sub-acute COVID-19 (2 – 4 weeks)
Dyspnea post-acute COVID-19	persist. dyspnea	no, yes	Persistent dyspnea (4 weeks or longer)
Chest pain acute COVID-19	acute chest pain	no, yes	Chest pain during acute COVID-19 (first two weeks)
Chest pain sub-acute COVID-19	sub-acute chest pain	no, yes	Chest pain during sub-acute COVID-19 (2 – 4 weeks)
Chest pain post-acute COVID-19	persist. chest pain	no, yes	Persistent chest pain (4 weeks or longer)
Tachycardia acute COVID-19	acute tachycardia	no, yes	Tachycardia during acute COVID-19 (first two weeks)
Tachycardia sub-acute COVID-19	sub-acute tachycardia	no, yes	Tachycardia during sub-acute COVID-19 (2 – 4 weeks)
Tachycardia post-acute COVID-19	persist. tachycardia	no, yes	Persistent tachycardia (4 weeks or longer)
Palpitations acute COVID-19	acute palpitations	no, yes	Palpitations during acute COVID-19 (first two weeks)
Palpitations sub-acute COVID-19	sub-acute palpitations	no, yes	Palpitations during sub-acute COVID-19 (2 – 4 weeks)
Palpitations post-acute COVID-19	persist. palpitations	no, yes	Persistent palpitations (4 weeks or longer)
Joint pain acute COVID-19	acute joint pain	no, yes	Joint pain during acute COVID-19 (first two weeks)
Joint pain sub-acute COVID-19	sub-acute joint pain	no, yes	Joint pain during sub-acute COVID-19 (2 – 4 weeks)
Joint pain post-acute COVID-19	persist. joint pain	no, yes	Persistent joint pain (4 weeks or longer)
Bone pain acute COVID-19	acute bone pain	no, yes	Bone pain during acute COVID-19 (first two weeks)
Bone pain sub-acute COVID-19	sub-acute bone pain	no, yes	Bone pain during sub-acute COVID-19 (2 – 4 weeks)
Bone pain post-acute COVID-19	persist. bone pain	no, yes	Persistent bone pain (4 weeks or longer)
Muscle pain acute COVID-19	acute muscle pain	no, yes	Muscle pain during acute COVID-19 (first two weeks)
Muscle pain sub-acute COVID-19	sub-acute muscle pain	no, yes	Muscle pain during sub-acute COVID-19 (2 – 4 weeks)
Muscle pain post-acute COVID-19	persist. muscle pain	no, yes	Persistent muscle pain (4 weeks or longer)
Abd. pain acute COVID-19	acute abd. pain	no, yes	Abd. pain during acute COVID-19 (first two weeks)
Abd. pain sub-acute COVID-19	sub-acute abd. pain	no, yes	Abd. pain during sub-acute COVID-19 (2 – 4 weeks)
Abd. pain post-acute COVID-19	persist. abd. pain	no, yes	Persistent abd. pain (4 weeks or longer)
Nausea acute COVID-19	acute nausea	no, yes	Nausea during acute COVID-19 (first two weeks)
Nausea sub-acute COVID-19	sub-acute nausea	no, yes	Nausea during sub-acute COVID-19 (2 – 4 weeks)
Nausea post-acute COVID-19	persist. nausea	no, yes	Persistent nausea (4 weeks or longer)
Vomiting acute COVID-19	acute vomiting	no, yes	Vomiting during acute COVID-19 (first two weeks)
Vomiting sub-acute COVID-19	sub-acute vomiting	no, yes	Vomiting during sub-acute COVID-19 (2 – 4 weeks)
Vomiting post-acute COVID-19	persist. vomiting	no, yes	Persistent vomiting (4 weeks or longer)
Dim. appetite acute COVID-19	acute dim. appetite	no, yes	Dim. appetite during acute COVID-19 (first two weeks)
Dim. appetite sub-acute COVID-19	sub-acute dim. appetite	no, yes	Dim. appetite during sub-acute COVID-19 (2 – 4 weeks)
Dim. appetite post-acute COVID-19	persist. dim. appetite	no, yes	Persistent dim. appetite (4 weeks or longer)
Diarrhea acute COVID-19	acute diarrhea	no, yes	Diarrhea during acute COVID-19 (first two weeks)
Diarrhea sub-acute COVID-19	sub-acute diarrhea	no, yes	Diarrhea during sub-acute COVID-19 (2 – 4 weeks)
Diarrhea post-acute COVID-19	persist. diarrhea	no, yes	Persistent diarrhea (4 weeks or longer)
Dizziness acute COVID-19	acute dizziness	no, yes	Dizziness during acute COVID-19 (first two weeks)
Dizziness sub-acute COVID-19	sub-acute dizziness	no, yes	Dizziness during sub-acute COVID-19 (2 – 4 weeks)
Dizziness post-acute COVID-19	persist. dizziness	no, yes	Persistent dizziness (4 weeks or longer)
Headache acute COVID-19	acute headache	no, yes	Headache during acute COVID-19 (first two weeks)
Headache sub-acute COVID-19	sub-acute headache	no, yes	Headache during sub-acute COVID-19 (2 – 4 weeks)
Headache post-acute COVID-19	persist. headache	no, yes	Persistent headache (4 weeks or longer)
Hyposmia/anosmia acute COVID-19	acute hyposmia/anosmia	no, yes	Hyposmia/anosmia during acute COVID-19 (first two weeks)
Hyposmia/anosmia sub-acute COVID-19	sub-acute hyposmia/anosmia	no, yes	Hyposmia/anosmia during sub-acute COVID-19 (2 – 4 weeks)
Hyposmia/anosmia post-acute COVID-19	persist. hyposmia/anosmia	no, yes	Persistent hyposmia/anosmia (4 weeks or longer)
Hypogeusia/ageusia acute COVID-19	acute hypogeusia/ageusia	no, yes	Hypogeusia/ageusia during acute COVID-19 (first two weeks)
Hypogeusia/ageusia sub-acute COVID-19	sub-acute hypogeusia/ageusia	no, yes	Hypogeusia/ageusia during sub-acute COVID-19 (2 – 4 weeks)
Hypogeusia/ageusia post-acute COVID-19	persist. hypogeusia/ageusia	no, yes	Persistent hypogeusia/ageusia (4 weeks or longer)
Confusion acute COVID-19	acute confusion	no, yes	Confusion during acute COVID-19 (first two weeks)
Confusion sub-acute COVID-19	sub-acute confusion	no, yes	Confusion during sub-acute COVID-19 (2 – 4 weeks)
Confusion post-acute COVID-19	persist. confusion	no, yes	Persistent confusion (4 weeks or longer)
Tingling feet acute COVID-19	acute tingling feet	no, yes	Tingling feet during acute COVID-19 (first two weeks)
Tingling feet sub-acute COVID-19	sub-acute tingling feet	no, yes	Tingling feet during sub-acute COVID-19 (2 – 4 weeks)
Tingling feet post-acute COVID-19	persist. tingling feet	no, yes	Persistent tingling feet (4 weeks or longer)
Tingling hands acute COVID-19	acute tingling hands	no, yes	Tingling hands during acute COVID-19 (first two weeks)
Tingling hands sub-acute COVID-19	sub-acute tingling hands	no, yes	Tingling hands during sub-acute COVID-19 (2 – 4 weeks)
Tingling hands post-acute COVID-19	persist. tingling hands	no, yes	Persistent tingling hands (4 weeks or longer)
Burning feet acute COVID-19	acute burning feet	no, yes	Burning feet during acute COVID-19 (first two weeks)
Burning feet sub-acute COVID-19	sub-acute burning feet	no, yes	Burning feet during sub-acute COVID-19 (2 – 4 weeks)
Burning feet post-acute COVID-19	persist. burning feet	no, yes	Persistent burning feet (4 weeks or longer)
Burning hands acute COVID-19	acute burning hands	no, yes	Burning hands during acute COVID-19 (first two weeks)
Burning hands sub-acute COVID-19	sub-acute burning hands	no, yes	Burning hands during sub-acute COVID-19 (2 – 4 weeks)
Burning hands post-acute COVID-19	persist. burning hands	no, yes	Persistent burning hands (4 weeks or longer)
Numb feet acute COVID-19	acute numb feet	no, yes	Numb feet during acute COVID-19 (first two weeks)
Numb feet sub-acute COVID-19	sub-acute numb feet	no, yes	Numb feet during sub-acute COVID-19 (2 – 4 weeks)
Numb feet post-acute COVID-19	persist. numb feet	no, yes	Persistent numb feet (4 weeks or longer)
Numb hands acute COVID-19	acute numb hands	no, yes	Numb hands during acute COVID-19 (first two weeks)
Numb hands sub-acute COVID-19	sub-acute numb hands	no, yes	Numb hands during sub-acute COVID-19 (2 – 4 weeks)
Numb hands post-acute COVID-19	persist. numb hands	no, yes	Persistent numb hands (4 weeks or longer)
Imp. walk acute COVID-19	acute imp. walk	no, yes	Imp. walk during acute COVID-19 (first two weeks)
Imp. walk sub-acute COVID-19	sub-acute imp. walk	no, yes	Imp. walk during sub-acute COVID-19 (2 – 4 weeks)
Imp. walk post-acute COVID-19	persist. imp. walk	no, yes	Persistent imp. walk (4 weeks or longer)
Imp. f. m. s. acute COVID-19	acute imp. f. m. s.	no, yes	Imp. f. m. s. during acute COVID-19 (first two weeks)
Imp. f. m. s. sub-acute COVID-19	sub-acute imp. f. m. s.	no, yes	Imp. f. m. s. during sub-acute COVID-19 (2 – 4 weeks)
Imp. f. m. s. post-acute COVID-19	persist. imp. f. m. s.	no, yes	Persistent imp. f. m. s. (4 weeks or longer)
Sleeplessness acute COVID-19	acute sleeplessness	no, yes	Sleeplessness during acute COVID-19 (first two weeks)
Sleeplessness sub-acute COVID-19	sub-acute sleeplessness	no, yes	Sleeplessness during sub-acute COVID-19 (2 – 4 weeks)
Sleeplessness post-acute COVID-19	persist. sleeplessness	no, yes	Persistent sleeplessness (4 weeks or longer)
Tiredness at day acute COVID-19	acute tired. day	no, yes	Tiredness at day during acute COVID-19 (first two weeks)
Tiredness at day sub-acute COVID-19	sub-acute tired. day	no, yes	Tiredness at day during sub-acute COVID-19 (2 – 4 weeks)
Tiredness at day post-acute COVID-19	persist. tired. day	no, yes	Persistent tiredness at day (4 weeks or longer)
Imp. concentration acute COVID-19	acute imp. conc.	no, yes	Imp. concentration during acute COVID-19 (first two weeks)
Imp. concentration sub-acute COVID-19	sub-acute imp. conc.	no, yes	Imp. concentration during sub-acute COVID-19 (2 – 4 weeks)
Imp. concentration post-acute COVID-19	persist. imp. conc.	no, yes	Persistent imp. concentration (4 weeks or longer)
Forgetfulness acute COVID-19	acute forgetfulness	no, yes	Forgetfulness during acute COVID-19 (first two weeks)
Forgetfulness sub-acute COVID-19	sub-acute forgetfulness	no, yes	Forgetfulness during sub-acute COVID-19 (2 – 4 weeks)
Forgetfulness post-acute COVID-19	persist. forgetfulness	no, yes	Persistent forgetfulness (4 weeks or longer)
Epilepsy acute COVID-19	acute fever	no, yes	Epilepsy during acute COVID-19 (first two weeks)
Epilepsy sub-acute COVID-19	sub-acute fever	no, yes	Epilepsy during sub-acute COVID-19 (2 – 4 weeks)
Epilepsy post-acute COVID-19	persist. epilepsy	no, yes	Persistent epilepsy (4 weeks or longer)
Swelling acute COVID-19	acute swelling	no, yes	Swelling during acute COVID-19 (first two weeks)
Swelling sub-acute COVID-19	sub-acute swelling	no, yes	Swelling during sub-acute COVID-19 (2 – 4 weeks)
Swelling post-acute COVID-19	persist. swelling	no, yes	Persistent swelling (4 weeks or longer)
Blue fingers/toes acute COVID-19	acute blue fingers/toes	no, yes	Blue fingers/toes during acute COVID-19 (first two weeks)
Blue fingers/toes sub-acute COVID-19	sub-acute blue fingers/toes	no, yes	Blue fingers/toes during sub-acute COVID-19 (2 – 4 weeks)
Blue fingers/toes post-acute COVID-19	persist. blue fingers/toes	no, yes	Persistent blue fingers/toes (4 weeks or longer)
Urticaria acute COVID-19	acute urticaria	no, yes	Urticaria during acute COVID-19 (first two weeks)
Urticaria sub-acute COVID-19	sub-acute urticaria	no, yes	Urticaria during sub-acute COVID-19 (2 – 4 weeks)
Urticaria post-acute COVID-19	persist. urticaria	no, yes	Persistent urticaria (4 weeks or longer)
Blistering rash acute COVID-19	acute blistering rash	no, yes	Blistering rash during acute COVID-19 (first two weeks)
Blistering rash sub-acute COVID-19	sub-acute blistering rash	no, yes	Blistering rash during sub-acute COVID-19 (2 – 4 weeks)
Blistering rash post-acute COVID-19	persist. blistering rash	no, yes	Persistent blistering rash (4 weeks or longer)
Bl. marm. skin. acute COVID-19	acute bl. marm. skin.	no, yes	Bl. marm. skin. during acute COVID-19 (first two weeks)
Bl. marm. skin. sub-acute COVID-19	sub-acute bl. marm. skin.	no, yes	Bl. marm. skin. during sub-acute COVID-19 (2 – 4 weeks)
Bl. marm. skin. post-acute COVID-19	persist. bl. marm. skin.	no, yes	Persistent bl. marm. skin. (4 weeks or longer)
Red eyes acute COVID-19	acute red eyes	no, yes	Red eyes during acute COVID-19 (first two weeks)
Red eyes sub-acute COVID-19	sub-acute red eyes	no, yes	Red eyes during sub-acute COVID-19 (2 – 4 weeks)
Red eyes post-acute COVID-19	persist. red eyes	no, yes	Persistent red eyes (4 weeks or longer)
# acute symptoms	# acute symptoms		Sum of acute symptoms (first two weeks)
# sub-acute symptoms	# sub-acute symptoms		Sum of sub-acute symptoms (2 – 4 weeks)
# persistent symptoms	# persist. symptoms		Sum of persistent symptoms (4 weeks and longer)
Stress score	stress score		Stress score
Workplace change quality	workplace change quality	negative, no change, positive	Workplace change quality
No conditions after COVID	no conditions after cov	no, yes	No new conditions/events after COVID-19
New medication after COVID-19	new medication after cov	no, yes	New medication after COVID-19
COVID-19-independent symptoms	cov-independent symptoms	no, yes	New COVID-19 independent symptoms
Physical performance loss	phys. performance loss		Percent loss of physical performance after COVID-19 as compared with the time before
Complete convalescence	complete convalescence	no, yes	Subjective complete convalescence
Observation time	obs.time		Observation time: test to survey completion
Symptom persistence	sympt. persistence	absent, 1 - 3 days, up to 1 week, up to 2 weeks, up to 4 weeks, over 4 weeks	Calculated time with at least one symptom present
# acute NC	# acute NC		Sum of neurocognitive acute symptoms
# sub-acute NC	# sub-acute NC		Sum of neurocognitive sub-acute symptoms
# persist. NC	# persist. NC		Sum of neurocognitive persistent symptoms

## Sheet: Table S2
Cohort	Response	Indep. variable	N variable level	Complete observations	exp β	R²	pFDR
AT	OMH	acute imp. conc.	545	1156	1.7 [1.6 - 1.9]	0.099	p = 1.5e-29
AT	OMH	sub-acute imp. conc.	319	1156	1.7 [1.6 - 1.9]	0.1	p = 1.8e-29
AT	OMH	# acute symptoms	1155	1155	3.9 [3 - 5]	0.088	p = 2e-24
AT	OMH	# sub-acute symptoms	1155	1155	5 [3.8 - 6.5]	0.083	p = 1.1e-30
AT	OMH	stress score	1153	1153	6.2 [5.1 - 7.4]	0.21	p = 1.3e-70
AT	OMH	phys. performance loss	1150	1150	4.5 [3.7 - 5.3]	0.16	p = 7.4e-51
AT	OMH	# acute NC	1156	1156	2.2 [2 - 2.5]	0.13	p = 1.2e-38
AT	OMH	# sub-acute NC	1156	1156	2.2 [2 - 2.5]	0.13	p = 9.3e-36
AT	QoL	acute imp. conc.	545	1156	1.6 [1.4 - 1.7]	0.066	p = 6.2e-21
AT	QoL	sub-acute imp. conc.	319	1156	1.6 [1.5 - 1.8]	0.081	p = 1.4e-24
AT	QoL	# acute symptoms	1155	1155	3.7 [2.8 - 4.7]	0.082	p = 3.1e-22
AT	QoL	# sub-acute symptoms	1155	1155	5.7 [4.4 - 7.4]	0.11	p = 2.4e-37
AT	QoL	stress score	1153	1153	5.8 [4.8 - 7]	0.2	p = 4.6e-66
AT	QoL	phys. performance loss	1150	1150	4.7 [3.9 - 5.7]	0.2	p = 1e-56
AT	QoL	# acute NC	1156	1156	1.9 [1.7 - 2.1]	0.076	p = 2.8e-24
AT	QoL	# sub-acute NC	1156	1156	2 [1.7 - 2.2]	0.082	p = 1.8e-25
AT	DPR	acute imp. conc.	544	1153	2.7 [2.3 - 3.1]	0.16	p = 2.4e-43
AT	DPR	sub-acute imp. conc.	319	1153	2.5 [2.2 - 2.8]	0.16	p = 1.5e-43
AT	DPR	# acute symptoms	1152	1152	12 [8.8 - 17]	0.18	p = 1.1e-44
AT	DPR	# sub-acute symptoms	1152	1152	14 [10 - 18]	0.13	p = 3.5e-59
AT	DPR	stress score	1150	1150	12 [9.2 - 15]	0.22	p = 3.2e-79
AT	DPR	phys. performance loss	1147	1147	8.5 [6.8 - 11]	0.2	p = 3.9e-66
AT	DPR	# acute NC	1153	1153	3.6 [3.1 - 4.2]	0.19	p = 3e-55
AT	DPR	# sub-acute NC	1153	1153	3.5 [3 - 4.1]	0.19	p = 7.2e-52
AT	ANX	acute imp. conc.	542	1150	2.5 [2.1 - 3]	0.089	p = 2.6e-25
AT	ANX	sub-acute imp. conc.	317	1150	2.5 [2.1 - 2.9]	0.11	p = 2.7e-29
AT	ANX	# acute symptoms	1149	1149	14 [8.8 - 21]	0.14	p = 1.3e-30
AT	ANX	# sub-acute symptoms	1149	1149	16 [11 - 23]	0.12	p = 2.2e-45
AT	ANX	stress score	1148	1148	16 [12 - 21]	0.18	p = 2e-68
AT	ANX	phys. performance loss	1144	1144	8.2 [6.1 - 11]	0.13	p = 1.3e-40
AT	ANX	# acute NC	1150	1150	3.5 [2.9 - 4.3]	0.12	p = 5.6e-34
AT	ANX	# sub-acute NC	1150	1150	3.7 [3.1 - 4.5]	0.13	p = 5.9e-37
IT	OMH	acute imp. conc.	390	891	1.6 [1.5 - 1.8]	0.078	p = 1.5e-19
IT	OMH	sub-acute imp. conc.	262	891	1.7 [1.6 - 1.9]	0.11	p = 3.9e-26
IT	OMH	# acute symptoms	890	890	3.1 [2.5 - 3.9]	0.1	p = 1.8e-22
IT	OMH	# sub-acute symptoms	890	890	3.5 [2.8 - 4.3]	0.11	p = 9e-29
IT	OMH	stress score	888	888	5.7 [4.6 - 7.1]	0.19	p = 8.2e-48
IT	OMH	phys. performance loss	882	882	4.4 [3.6 - 5.4]	0.17	p = 2.1e-43
IT	OMH	# acute NC	891	891	1.9 [1.7 - 2.2]	0.11	p = 8.4e-26
IT	OMH	# sub-acute NC	891	891	2 [1.8 - 2.3]	0.13	p = 1.9e-29
IT	QoL	acute imp. conc.	390	891	1.4 [1.3 - 1.6]	0.056	p = 1.4e-15
IT	QoL	sub-acute imp. conc.	262	891	1.5 [1.4 - 1.6]	0.068	p = 1.3e-17
IT	QoL	# acute symptoms	890	890	2.5 [2.1 - 3.1]	0.09	p = 9.7e-20
IT	QoL	# sub-acute symptoms	890	890	3.1 [2.6 - 3.7]	0.13	p = 1.7e-30
IT	QoL	stress score	888	888	4.6 [3.8 - 5.6]	0.2	p = 9.2e-47
IT	QoL	phys. performance loss	882	882	3.8 [3.2 - 4.5]	0.21	p = 3.7e-44
IT	QoL	# acute NC	891	891	1.7 [1.5 - 1.8]	0.084	p = 1.4e-20
IT	QoL	# sub-acute NC	891	891	1.7 [1.5 - 1.9]	0.08	p = 4.7e-20
IT	DPR	acute imp. conc.	389	890	2.3 [2 - 2.6]	0.14	p = 7e-31
IT	DPR	sub-acute imp. conc.	261	890	2.5 [2.2 - 2.8]	0.19	p = 4.8e-39
IT	DPR	# acute symptoms	889	889	8.5 [6.4 - 11]	0.2	p = 3.2e-44
IT	DPR	# sub-acute symptoms	889	889	7.4 [5.8 - 9.4]	0.17	p = 3.9e-53
IT	DPR	stress score	888	888	11 [8 - 14]	0.2	p = 5e-52
IT	DPR	phys. performance loss	882	882	8.5 [6.7 - 11]	0.2	p = 2.5e-59
IT	DPR	# acute NC	890	890	3 [2.6 - 3.5]	0.2	p = 4e-41
IT	DPR	# sub-acute NC	890	890	3.1 [2.7 - 3.6]	0.21	p = 7.8e-45
IT	ANX	acute imp. conc.	390	891	2.5 [2.2 - 2.9]	0.14	p = 1.1e-30
IT	ANX	sub-acute imp. conc.	262	891	2.8 [2.5 - 3.3]	0.21	p = 2.8e-43
IT	ANX	# acute symptoms	890	890	9.5 [6.9 - 13]	0.18	p = 6e-41
IT	ANX	# sub-acute symptoms	890	890	8.8 [6.8 - 11]	0.17	p = 2.1e-55
IT	ANX	stress score	888	888	16 [12 - 22]	0.21	p = 2.6e-64
IT	ANX	phys. performance loss	882	882	8.9 [6.8 - 12]	0.17	p = 3.7e-53
IT	ANX	# acute NC	891	891	3.4 [2.8 - 4]	0.19	p = 1.5e-40
IT	ANX	# sub-acute NC	891	891	3.6 [3.1 - 4.2]	0.23	p = 1.4e-49

## Sheet: Table S3
Cohort	Variable	DA-negative	DA-positive	Test	pFDR	Effect size
AT	Overall Mental Health Score	Median = 1 [IQR: 0 - 1] Range: 0 - 3 Complete: n = 1088	Median = 2 [IQR: 1 - 2] Range: 0 - 3 Complete: n = 69	Mann-Whitney	p < 0.001	r = 0.22
AT	Quality of Life Score	Median = 1 [IQR: 0 - 1] Range: 0 - 3 Complete: n = 1088	Median = 2 [IQR: 1 - 2] Range: 0 - 3 Complete: n = 69	Mann-Whitney	p < 0.001	r = 0.18
AT	Anxiety score	Median = 0 [IQR: 0 - 1] Range: 0 - 6 Complete: n = 1083	Median = 2 [IQR: 1 - 3] Range: 0 - 6 Complete: n = 68	Mann-Whitney	p < 0.001	r = 0.19
AT	Co-morbidity absent	54% (591) Complete: n = 1088	0% (0) Complete: n = 69	χ²	p < 0.001	V = 0.26
AT	> 2 respiratory infections per year	3.8% (41) Complete: n = 1088	14% (10) Complete: n = 69	χ²	p = 0.0012	V = 0.12
AT	Sleep disorders before COVID-19	3.5% (38) Complete: n = 1088	22% (15) Complete: n = 69	χ²	p < 0.001	V = 0.21
AT	Number of co-morbidities	Median = 0 [IQR: 0 - 1] Range: 0 - 11 Complete: n = 1088	Median = 2 [IQR: 1 - 3] Range: 1 - 24 Complete: n = 69	Mann-Whitney	p < 0.001	r = 0.33
AT	Daily medication	absent: 62% (670) 1 - 4 drugs: 36% (394) 5 drugs and more: 2.2% (24) Complete: n = 1088	absent: 26% (18) 1 - 4 drugs: 67% (46) 5 drugs and more: 7.2% (5) Complete: n = 69	χ²	p < 0.001	V = 0.18
AT	Dizziness acute COVID-19	42% (452) Complete: n = 1088	58% (40) Complete: n = 69	χ²	p = 0.044	V = 0.079
AT	Forgetfulness acute COVID-19	29% (318) Complete: n = 1088	46% (32) Complete: n = 69	χ²	p = 0.021	V = 0.088
AT	Forgetfulness sub-acute COVID-19	21% (230) Complete: n = 1088	36% (25) Complete: n = 69	χ²	p = 0.025	V = 0.086
AT	Number of acute symptoms	Median = 13 [IQR: 8 - 18] Range: 0 - 42 Complete: n = 1087	Median = 16 [IQR: 13 - 21] Range: 0 - 34 Complete: n = 69	Mann-Whitney	p = 0.0013	r = 0.11
AT	Number of acute neurocognitive symptoms	Median = 0 [IQR: 0 - 2] Range: 0 - 3 Complete: n = 1088	Median = 1 [IQR: 0 - 2] Range: 0 - 3 Complete: n = 69	Mann-Whitney	p = 0.0045	r = 0.1
AT	Number of sub-acute neurocognitive symptoms	Median = 0 [IQR: 0 - 1] Range: 0 - 3 Complete: n = 1088	Median = 0 [IQR: 0 - 2] Range: 0 - 3 Complete: n = 69	Mann-Whitney	p = 0.0089	r = 0.094
IT	Overall Mental Health Score	Median = 1 [IQR: 0 - 1] Range: 0 - 3 Complete: n = 852	Median = 1 [IQR: 1 - 2] Range: 0 - 3 Complete: n = 41	Mann-Whitney	p < 0.001	r = 0.15
IT	Quality of Life Score	Median = 1 [IQR: 1 - 1] Range: 0 - 3 Complete: n = 852	Median = 1 [IQR: 1 - 2] Range: 0 - 3 Complete: n = 41	Mann-Whitney	p = 0.019	r = 0.1
IT	Anxiety score	Median = 1 [IQR: 0 - 2] Range: 0 - 6 Complete: n = 852	Median = 2 [IQR: 1 - 3] Range: 0 - 6 Complete: n = 41	Mann-Whitney	p = 0.032	r = 0.098
IT	Co-morbidity absent	61% (520) Complete: n = 852	0% (0) Complete: n = 41	χ²	p < 0.001	V = 0.26
IT	> 2 respiratory infections per year	2.5% (21) Complete: n = 852	12% (5) Complete: n = 41	χ²	p = 0.018	V = 0.12
IT	Sleep disorders before COVID-19	3.3% (28) Complete: n = 852	20% (8) Complete: n = 41	χ²	p < 0.001	V = 0.17
IT	Number of co-morbidities	Median = 0 [IQR: 0 - 1] Range: 0 - 6 Complete: n = 852	Median = 2 [IQR: 2 - 3] Range: 1 - 5 Complete: n = 41	Mann-Whitney	p < 0.001	r = 0.32
IT	Daily medication	absent: 74% (631) 1 - 4 drugs: 25% (211) 5 drugs and more: 1.2% (10) Complete: n = 852	absent: 44% (18) 1 - 4 drugs: 49% (20) 5 drugs and more: 7.3% (3) Complete: n = 41	χ²	p < 0.001	V = 0.16
IT	Dizziness acute COVID-19	29% (247) Complete: n = 852	51% (21) Complete: n = 41	χ²	p = 0.038	V = 0.1
IT	Forgetfulness acute COVID-19	32% (270) Complete: n = 852	63% (26) Complete: n = 41	χ²	p < 0.001	V = 0.14
IT	Forgetfulness sub-acute COVID-19	24% (207) Complete: n = 852	54% (22) Complete: n = 41	χ²	p < 0.001	V = 0.14
IT	Number of acute symptoms	Median = 12 [IQR: 6 - 18] Range: 0 - 39 Complete: n = 851	Median = 16 [IQR: 11 - 22] Range: 0 - 34 Complete: n = 41	Mann-Whitney	p = 0.018	r = 0.11
IT	Number of acute neurocognitive symptoms	Median = 0 [IQR: 0 - 2] Range: 0 - 3 Complete: n = 852	Median = 2 [IQR: 1 - 3] Range: 0 - 3 Complete: n = 41	Mann-Whitney	p = 0.0032	r = 0.12
IT	Number of sub-acute neurocognitive symptoms	Median = 0 [IQR: 0 - 1] Range: 0 - 3 Complete: n = 852	Median = 1 [IQR: 0 - 2] Range: 0 - 3 Complete: n = 41	Mann-Whitney	p = 0.0041	r = 0.12
